# Supplementary material for: Use of Disopyramide in Obstructive Hypertrophic Cardiomyopathy: A European Insight
Source: J Clin Med. 2026 May 30;15(11):4234. doi: 10.3390/jcm15114234 (PMC13258706; doi:10.3390/jcm15114234)
Supplement: Supplementary file 1 [file jcm-15-04234-s001.zip]

Archive with 1 entries (1 files):
- jcm-4320028-supplementary.pdf
